# Supplementary material for: Genome-wide association study and population structure analysis of seed-bound amino acids and total protein in watermelon
Source: PeerJ. 2021 Oct 19;9:e12343. doi: 10.7717/peerj.12343 (PMC8533027; doi:10.7717/peerj.12343)
Supplement: Supplemental Information 12 [file peerj-09-12343-s012.xlsx]

## Sheet: Sheet1
Table S2: Origin and distribution of the watermelon accesions
Accession ID	Seed IDs	species	Country	Continent
PI 254742 02- S9	W-126	C. mucosospermus	Senegal	Africa
PI 249009 02- S9	W-127	C. mucosospermus	Nigeria, Kaduna	Africa
PI 184800 02- S9	W-129	C. mucosospermus	Nigeria	Africa
PI 494529 03- S9	W-137	C. mucosospermus	Nigeria, Oyo	Africa
PI 595203 03- S9	W-138	C. mucosospermus	United States, Georgia	North America
PI 560010 02- S9	W-139	C. mucosospermus	Nigeria, Ogun	Africa
PI 560005 02- S9	W-140	C. mucosospermus	Nigeria, Oyo	Africa
PI 560004 02- S9	W-141	C. mucosospermus	Nigeria, Oyo	Africa
PI 560003 02- S9	W-142	C. mucosospermus	Nigeria, Oyo	Africa
PI 494531 02- S9	W-143	C. mucosospermus	Nigeria, Oyo	Africa
PI 560014 03- S9	W-144	C. mucosospermus	Nigeria, Ogun	Africa
PI 560013 03- S9	W-145	C. mucosospermus	Nigeria, Ogun	Africa
PI 560011 03- S9	W-146	C. mucosospermus	Nigeria, Ogun	Africa
PI 560009 03- S9	W-147	C. mucosospermus	Nigeria, Oyo	Africa
PI 560015 03- S9	W-149	C. mucosospermus	Nigeria, Oyo	Africa
PI 560012 04- S9	W-150	C. mucosospermus	Nigeria, Ogun	Africa
PI 560001 02- S9	W-151	C. mucosospermus	Nigeria, Oyo	Africa
PI 532733 01- S9	W-157	C. mucosospermus	Democratic Republic of the Congo, Bandundu	Africa
PI 532732 01- S9	W-158	C. mucosospermus	Democratic Republic of the Congo, Bandundu	Africa
PI 532730 01- S9	W-159	C. mucosospermus	Democratic Republic of the Congo, Bandundu	Africa
PI 532722 01- S9	W-160	C. mucosospermus	Democratic Republic of the Congo, Bas-Zaire	Africa
PI 532723 01- S9	W-164	C. mucosospermus	Democratic Republic of the Congo, Bas-Zaire	Africa
PI 326516 01- S9	W-176	C. mucosospermus	Ghana	Africa
PI 490386 01- S9	W-177	C. mucosospermus	Mali	Africa
PI 490384 01- S9	W-178	C. mucosospermus	Mali	Africa
PI 490381 01- S9	W-179	C. mucosospermus	Mali	Africa
PI 490380 01- S9	W-180	C. mucosospermus	Mali	Africa
PI 490379 01- S9	W-181	C. mucosospermus	Mali	Africa
PI 490377 01- S9	W-182	C. mucosospermus	Mali	Africa
PI 560020 01- S9	W-183	C. mucosospermus	Nigeria, Oyo	Africa
PI 560016 01- S9	W-184	C. mucosospermus	Nigeria, Oyo	Africa
PI 560008 01- S9	W-185	C. mucosospermus	Nigeria, Oyo	Africa
PI 560007 01- S9	W-186	C. mucosospermus	Nigeria, Oyo	Africa
PI 560002 01- S9	W-187	C. mucosospermus	Nigeria, Oyo	Africa
PI 494528 01- S9	W-188	C. mucosospermus	Nigeria, Oyo	Africa
PI 494527 01- S9	W-189	C. mucosospermus	Nigeria, Ogun	Africa
PI 457916 01- S9	W-190	C. mucosospermus	Liberia	Africa
PI 306782 01- S9	W-192	C. mucosospermus	Nigeria	Africa
PI 254743 01- S9	W-193	C. mucosospermus	Senegal	Africa
PI 254741 01- S9	W-194	C. mucosospermus	Senegal	Africa
PI 254740 01- S9	W-195	C. mucosospermus	Senegal	Africa
PI 254737 01- S9	W-196	C. mucosospermus	Senegal	Africa
PI 254736 01- S9	W-197	C. mucosospermus	Senegal	Africa
PI 254735 01- S9	W-198	C. mucosospermus	Senegal	Africa
PI 248178 01- S9	W-199	C. mucosospermus	Democratic Republic of the Congo	Africa
PI 247398 01- S9	W-200	C. mucosospermus	Greece	Europe
PI 189318 01- S9	W-201	C. mucosospermus	Nigeria	Africa
PI 186975 01- S9	W-202	C. mucosospermus	Ghana	Africa
PI 186489 01- S9	W-203	C. mucosospermus	Nigeria	Africa
PI 164248 01- S9	W-204	C. mucosospermus	Liberia	Africa
PI 482248	W-237	C. lanatus	Zimbabwe	Africa
PI 482250	W-238	C. lanatus	Zimbabwe	Africa
PI 494819	W-239	C. lanatus	Zambia	Africa
PI 494821	W-240	C. lanatus	Zambia	Africa
PI 500318	W-241	C. lanatus	Zambia	Africa
PI 525084	W-242	C. lanatus	Egypt	Africa
PI 525089	W-243	C. lanatus	Egypt	Africa
PI 525093	W-244	C. lanatus	Egypt	Africa
PI 525098	W-245	C. lanatus	Egypt	Africa
PI 526238	W-246	C. lanatus	Zimbabwe	Africa
PI 535947	W-247	C. lanatus	Cameroon	Africa
PI 542115	W-248	C. amarus	Botswana	Africa
PI 542120	W-249	C. lanatus	Botswana	Africa
PI 559993	W-250	C. mucosospermus	Nigeria	Africa
PI 560000	W-251	C. mucosospermus	Nigeria	Africa
PI 164247	W-252	C. lanatus	Liberia	Africa
PI 164248	W-253	C. mucosospermus	Liberia	Africa
PI 271752	W-254	C. lanatus	Ghana	Africa
PI 271987	W-255	C. lanatus	Somalaia	Africa
PI 306366	W-256	C. lanatus	Gabon	Africa
PI 319212	W-257	C. lanatus	Egypt	Africa
PI 378611	W-258	C. lanatus	Zaire	Africa
PI 378614	W-259	C. lanatus	Zaire	Africa
PI 392291	W-260	C. lanatus	Kenya	Africa
PI 459074	W-261	C. lanatus	Botswana	Africa
PI 482260	W-262	C. lanatus	Zimbabwe	Africa
PI 490376	W-263	C. lanatus	Mali	Africa
PI 494815	W-264	C. lanatus	Zambia	Africa
PI 505590	W-265	C. lanatus	Zambia	Africa
PI 500302	W-266	C. lanatus	Zambia	Africa
PI 525095	W-267	C. lanatus	Egypt	Africa
PI 560024	W-268	C. mucosospermus	Nigeria	Africa
PI 535948	W-269	C. lanatus	Cameroon	Africa
PI 534598	W-270	C. lanatus	Syria	Asia
PI 526231	W-271	C. lanatus	Zimbabwe	Africa
PI 487476	W-272	C. lanatus	Israel	Asia
PI 105445	W-273	C. lanatus	Turkey	Europe
PI 113326	W-274	C. lanatus	China	Asia
PI 508444	W-275	C. lanatus	South Korea	Asia
PI 161373	W-276	C. lanatus	South Korea	Asia
PI 508446	W-277	C. lanatus	South Korea	Asia
PI 512332	W-278	C. lanatus	China	Asia
PI 163202	W-279	C. lanatus	India	Asia
PI 163203	W-280	C. lanatus	India	Asia
PI 532813	W-281	C. lanatus	China	Asia
PI 534530	W-282	C. lanatus	Syria	Asia
PI 534534	W-283	C. lanatus	Syria	Asia
PI 534586	W-284	C. lanatus	Syria	Asia
PI 534590	W-285	C. lanatus	Syria	Asia
PI 536446	W-286	C. lanatus	Syria	Asia
PI 536451	W-287	C. lanatus	Maldives	Asia
PI 536453	W-288	C. lanatus	Maldives	Asia
PI 537265	W-289	C. lanatus	Maldives	Asia
PI 537299	W-290	C. lanatus	Pakistan	Asia
PI 593389	W-291	C. lanatus	Uzbekistan	Asia
Grif 1729	W-292	C. lanatus	China	Asia
PI 164708	W-293	C. lanatus	China	Asia
PI 164737	W-294	C. lanatus	India	Asia
PI 164977	W-295	C. lanatus	India	Asia
PI 165024	W-296	C. lanatus	Turkey	Europe
PI 169251	W-297	C. lanatus	Turkey	Europe
PI 169253	W-298	C. lanatus	Turkey	Europe
Grif 1730	W-299	C. lanatus	Turkey	Europe
PI 172793	W-300	C. lanatus	China	Asia
PI 172799	W-301	C. lanatus	Turkey	Europe
PI 179233	W-302	C. lanatus	Turkey	Europe
PI 181740	W-303	C. lanatus	Turkey	Europe
Grif 1731	W-304	C. lanatus	Lebanon	Asia
PI 211849	W-305	C. lanatus	China	Asia
PI 211851	W-306	C. lanatus	Iran	Asia
PI 212287	W-307	C. lanatus	Iran	Asia
Grif 5595	W-308	C. lanatus	Afghanistan	Asia
Grif 5596	W-309	C. lanatus	India	Asia
PI 222775	W-310	C. lanatus	India	Asia
PI 222778	W-311	C. lanatus	Iran	Asia
PI 226459	W-312	C. lanatus	Iran	Asia
PI 227202	W-313	C. lanatus	Iran	Asia
PI 270307	W-314	C. lanatus	Japan	Asia
PI 319236	W-315	C. lanatus	Philippines	Asia
Grif 5599	W-316	C. lanatus	Japan	Asia
Grif 12336	W-317	C. lanatus	India	Asia
PI 426625	W-318	C. lanatus	China	Asia
PI 435990	W-319	C. lanatus	Pakistan	Asia
PI 470246	W-320	C. lanatus	China	Asia
Grif 14199	W-321	C. lanatus	Indonesia	Asia
PI 164539	W-322	C. lanatus	India	Asia
PI 381696	W-323	C. lanatus	India	Asia
PI 212289	W-324	C. lanatus	India	Asia
PI 536453	W-325	C. lanatus	Maldives	Asia
PI 212289	W-326	C. lanatus	Afghanistan	Asia
PI 536449	W-327	C. lanatus	Afghanistan	Asia
PI 534584	W-328	C. lanatus	Syria	Asia
PI 164146	W-329	C. lanatus	Maldives	Asia
PI 169261	W-330	C. lanatus	India	Asia
PI 181868	W-331	C. lanatus	Turkey	Europe
PI 174103	W-332	C. lanatus	Syria	Asia
PI 507861	W-333	C. lanatus	Turkey	Europe
PI 507865	W-334	C. lanatus	Hungary	Europe
PI 507867	W-335	C. lanatus	Hungary	Europe
PI 507868	W-336	C. lanatus	Hungary	Europe
PI 508441	W-337	C. lanatus	Hungary	Europe
PI 512339	W-338	C. lanatus	South Korea	Europe
PI 512343	W-339	C. lanatus	Spain	Europe
PI 512346	W-340	C. lanatus	Spain	Europe
PI 512353	W-341	C. lanatus	Spain	Europe
PI 512356	W-342	C. lanatus	Spain	Europe
PI 512360	W-343	C. lanatus	Spain	Europe
PI 512363	W-344	C. lanatus	Spain	Europe
PI 512390	W-345	C. lanatus	Spain	Europe
PI 512393	W-346	C. lanatus	Spain	Europe
PI 512395	W-347	C. lanatus	Spain	Europe
PI 512407	W-348	C. lanatus	Spain	Europe
PI 518606	W-349	C. lanatus	Spain	Europe
PI 518612	W-350	C. lanatus	Russian federation	Europe
PI 537465	W-351	C. lanatus	Former Soviet Union	Europe
PI 538888	W-352	C. lanatus	Spain	Europe
PI 561138	W-353	C. lanatus	Russian federation	Europe
PI 270144	W-354	C. lanatus	Kazakhstan	Europe
PI 270145	W-355	C. lanatus	Greece	Europe
PI 276657	W-356	C. lanatus	Greece	Europe
PI 276658	W-357	C. lanatus	Russian federation	Europe
PI 276659	W-358	C. lanatus	Russian federation	Europe
PI 357743	W-359	C. lanatus	Russian federation	Europe
PI 370427	W-360	C. lanatus	Former Serbia and Montenegro	Europe
PI 370430	W-361	C. lanatus	Former Serbia and Montenegro	Europe
PI 379223	W-362	C. lanatus	Former Serbia and Montenegro	Europe
PI 379229	W-363	C. lanatus	Former Serbia and Montenegro	Europe
PI 379231	W-364	C. lanatus	Former Serbia and Montenegro	Europe
PI 379251	W-365	C. amarus	Former Serbia and Montenegro	Europe
PI 476324	W-366	C. amarus	Former Serbia and Montenegro	Europe
PI 512350	W-367	C. lanatus	Former Soviet Union	Europe
PI 357731	W-368	C. lanatus	Spain	Europe
PI 518610	W-369	C. lanatus	Former Serbia and Montenegro	Europe
PI 212208	W-370	C. lanatus	Former Soviet Union	Europe
PI 379237	W-371	C. lanatus	Greece	Europe
PI 163574	W-372	C. lanatus	Former Serbia and Montenegro	Europe
PI 269678	W-373	C. lanatus	Guatemala	South America
PI 438675	W-374	C. lanatus	Belize	South America
Cole's Early	W-375	C. lanatus	Mexico	North America
Garrisonian	W-376	C. lanatus	United States	North America
Klondike Stripe	W-377	C. lanatus	United States	North America
Fairfax	W-378	C. lanatus	United States	North America
Klecky Sweet	W-379	C. lanatus	United States	North America
Mickie Lee	W-380	C. lanatus	United States	North America
Calhoun Gray	W-381	C. lanatus	United States	North America
Sweet Princess	W-382	C. lanatus	United States	North America
Georgia Rattle Snake	W-383	C. lanatus	United States	North America
Orange Tender Sweet	W-384	C. lanatus	United States	North America
Bush Sugar Baby	W-385	C. lanatus	United States	North America
Crimson Sweet	W-386	C. lanatus	United States	North America
Sugarbaby	W-387	C. lanatus	United States	North America
Jubliee	W-388	C. lanatus	United States	North America
PI 458739	W-389	C. lanatus	United States	North America
PI 543212	W-390	C. lanatus	Paraguay	South America
Golden Honey	W-391	C. lanatus	Bolivia	South America
Missouri Heirloom Yellow Flesh	W-392	C. lanatus	United States	North America
Colorado Preserving or Red Seeded Citron	W-393	C. lanatus	United States	North America
Hopi Yellow	W-394	C. lanatus	United States	North America
Japanese cream fleshed suka	W-395	C. lanatus	United States	North America
Ledmon	W-396	C. lanatus	Japan	Asia
Charleston Gray	W-397	C. lanatus	United States	North America
