# Supplementary material for: Genome-wide association study and population structure analysis of seed-bound amino acids and total protein in watermelon
Source: PeerJ. 2021 Oct 19;9:e12343. doi: 10.7717/peerj.12343 (PMC8533027; doi:10.7717/peerj.12343)
Supplement: Supplemental Information 13 [file peerj-09-12343-s013.xlsx]

## Sheet: Total protein stat final
Table S3: Percent total protein distribution across watermelon accessions.
Accession ID	Seed IDs	Percent Total Protein	Std Err
PI 254742 02- S9	W-126	9.96893	0.221963
PI 249009 02- S9	W-127	10.3851	0.146815
PI 184800 02- S9	W-129	12.688	0.556985
PI 494529 03- S9	W-137	8.99784	0.240282
PI 595203 03- S9	W-138	9.77471	0.29363
PI 560010 02- S9	W-139	8.3042	0.35423
PI 560005 02- S9	W-140	9.77471	0.289671
PI 560004 02- S9	W-141	11.051	0.15448
PI 560003 02- S9	W-142	9.74696	0.0961129
PI 494531 02- S9	W-143	9.13656	0.168769
PI 560014 03- S9	W-144	10.5516	0.194218
PI 560013 03- S9	W-145	7.86027	0.227106
PI 560011 03- S9	W-146	9.66373	0.0832362
PI 560009 03- S9	W-147	13.4371	0.319976
PI 560015 03- S9	W-149	11.6059	0.493213
PI 560012 04- S9	W-150	12.799	0.327114
PI 560001 02- S9	W-151	11.6614	0.209473
PI 532733 01- S9	W-157	12.8544	0.0554908
PI 532732 01- S9	W-158	14.0752	0.667622
PI 532730 01- S9	W-159	11.4949	0.0480565
PI 532722 01- S9	W-160	12.688	0.30896
PI 532723 01- S9	W-164	10.0244	0.327114
PI 326516 01- S9	W-176	12.4383	0.0554908
PI 490386 01- S9	W-177	9.71922	0.0554908
PI 490384 01- S9	W-178	12.0221	0.221963
PI 490381 01- S9	W-179	9.63598	0.194218
PI 490380 01- S9	W-180	11.273	0.347649
PI 490379 01- S9	W-181	11.0233	0.100037
PI 490377 01- S9	W-182	10.2186	0.504783
PI 560020 01- S9	W-183	11.6336	0.36069
PI 560016 01- S9	W-184	10.4129	0.315127
PI 560008 01- S9	W-185	9.94118	0.36069
PI 560007 01- S9	W-186	11.1897	0.319976
PI 560002 01- S9	W-187	14.6856	0.216699
PI 494528 01- S9	W-188	14.5469	0.237057
PI 494527 01- S9	W-189	12.2995	0.241879
PI 457916 01- S9	W-190	17.0995	0.264674
PI 306782 01- S9	W-192	12.244	0.362818
PI 254743 01- S9	W-193	14.0752	0.267567
PI 254741 01- S9	W-194	14.5469	0.120939
PI 254740 01- S9	W-195	11.3839	0.120939
PI 254737 01- S9	W-196	10.8845	0.0734074
PI 254736 01- S9	W-197	14.1585	0.292316
PI 254735 01- S9	W-198	11.3285	0.336395
PI 248178 01- S9	W-199	12.244	0.62842
PI 247398 01- S9	W-200	8.69264	0.200075
PI 189318 01- S9	W-201	12.3828	0.168769
PI 186975 01- S9	W-202	7.19438	0.100037
PI 186489 01- S9	W-203	10.829	0.0480565
PI 164248 01- S9	W-204	13.9365	0.312675
PI 482248	W-237	11.4394	0.0734074
PI 482250	W-238	12.6325	0.414327
PI 494819	W-239	8.88685	0.237057
PI 494821	W-240	9.02558	0.975834
PI 500318	W-241	9.55274	0.0554908
PI 525084	W-242	12.2995	0.36069
PI 525089	W-243	12.9377	0.289671
PI 525093	W-244	9.27529	0.168769
PI 525098	W-245	11.0787	0.144169
PI 526238	W-246	9.38627	0.0277454
PI 535947	W-247	9.58049	0.166472
PI 542115	W-248	9.525	0.0277454
PI 542120	W-249	9.96893	0.319976
PI 559993	W-250	11.5227	0.273261
PI 560000	W-251	11.6891	0.216699
PI 164247	W-252	12.1053	0.241879
PI 164248	W-253	9.85794	0.289671
PI 271752	W-254	14.3527	0.146815
PI 271987	W-255	10.7735	0.181939
PI 306366	W-256	11.273	0.120939
PI 319212	W-257	10.0799	0.254291
PI 378611	W-258	15.5458	0.0554908
PI 378614	W-259	11.0787	0.67279
PI 392291	W-260	8.72038	0.319976
PI 459074	W-261	12.799	0.221963
PI 482260	W-262	12.8544	0.216699
PI 490376	W-263	11.6891	0.15448
PI 494815	W-264	9.71922	0.241879
PI 505590	W-265	9.80245	0.391397
PI 500302	W-266	11.4672	0.0554908
PI 525095	W-267	11.3839	0.120939
PI 560024	W-268	10.4961	0.17327
PI 535948	W-269	10.7735	0.0734074
PI 534598	W-270	1.0349	0.273261
PI 526231	W-271	10.4129	0.192226
PI 487476	W-272	18.1538	0.254291
PI 105445	W-273	14.7134	0.456747
PI 113326	W-274	10.94	0.227106
PI 508444	W-275	16.5168	0.29363
PI 161373	W-276	9.30304	0.200075
PI 508446	W-277	7.22213	0.221963
PI 512332	W-278	18.4313	0.246607
PI 163202	W-279	12.1053	0.0277454
PI 163203	W-280	9.525	0.15448
PI 532813	W-281	8.52616	0.120939
PI 534530	W-282	8.77587	0.264674
PI 534534	W-283	10.1909	0.0554908
PI 534586	W-284	8.13773	0.0554908
PI 534590	W-285	9.80245	0.337537
PI 536446	W-286	10.4683	0.340941
PI 536451	W-287	10.94	0.319976
PI 536453	W-288	7.72155	0.100037
PI 537265	W-289	7.63831	0.289671
PI 537299	W-290	8.44293	0.385452
PI 593389	W-291	10.3296	0.0961129
Grif 1729	W-292	10.8013	0.146815
PI 164708	W-293	9.44176	0.168769
PI 164737	W-294	13.1596	0.267567
PI 164977	W-295	9.2198	0.146815
PI 165024	W-296	9.94118	0.100037
PI 169251	W-297	9.46951	0.146815
PI 169253	W-298	10.0244	0.246607
Grif 1730	W-299	12.6602	0.362818
PI 172793	W-300	9.38627	0.35423
PI 172799	W-301	19.5133	0.340941
PI 179233	W-302	11.8279	0.667622
PI 181740	W-303	9.55274	0.277454
Grif 1731	W-304	12.6325	0.281585
PI 211849	W-305	9.13656	0.0734074
PI 211851	W-306	9.49725	0.144169
PI 212287	W-307	10.4406	0.168769
Grif 5595	W-308	10.6626	0.0961129
Grif 5596	W-309	9.08107	0.220222
PI 222775	W-310	14.214	0.312675
PI 222778	W-311	8.94235	0.15448
PI 226459	W-312	13.6868	0.168769
PI 227202	W-313	8.99784	0.427135
PI 270307	W-314	9.49725	0.0961129
PI 319236	W-315	13.7423	0.254291
Grif 5599	W-316	10.7458	0.34654
Grif 12336	W-317	9.74696	0.375333
PI 426625	W-318	10.1631	0.0832362
PI 435990	W-319	10.1354	0.281585
PI 470246	W-320	15.6845	0.367037
Grif 14199	W-321	9.46951	0.44652
PI 164539	W-322	13.6036	0.347649
PI 381696	W-323	7.74929	0.0961129
PI 212289	W-324	9.30304	0.100037
PI 536453	W-325	11.8001	0.36069
PI 212289	W-326	10.1077	0.481365
PI 536449	W-327	10.8013	0.227106
PI 534584	W-328	11.5227	0.0734074
PI 164146	W-329	9.16431	0.292316
PI 169261	W-330	11.6891	0.146815
PI 181868	W-331	13.5203	0.363878
PI 174103	W-332	9.46951	0.433397
PI 507861	W-333	8.13773	0.273261
PI 507865	W-334	11.6059	0.36069
PI 507867	W-335	8.85911	0.337537
PI 507868	W-336	9.74696	0.62842
PI 508441	W-337	9.38627	0.0277454
PI 512339	W-338	10.3019	0.430725
PI 512343	W-339	9.30304	0.120939
PI 512346	W-340	11.0233	0.319976
PI 512353	W-341	10.9955	0.315127
PI 512356	W-342	10.9955	0.254291
PI 512360	W-343	11.3839	0.237057
PI 512363	W-344	13.1874	0.340941
PI 512390	W-345	10.3296	0.220222
PI 512393	W-346	10.4406	0.403025
PI 512395	W-347	12.4105	0.209473
PI 512407	W-348	10.9678	0.821658
PI 518606	W-349	9.16431	0.220222
PI 518612	W-350	13.881	0.120939
PI 537465	W-351	13.1596	0.292316
PI 538888	W-352	10.7735	0.619785
PI 561138	W-353	14.1862	0.216699
PI 270144	W-354	12.8267	0.267567
PI 270145	W-355	9.2198	0.146815
PI 276657	W-356	11.6891	0.29363
PI 276658	W-357	11.3285	0.506306
PI 276659	W-358	12.6047	0.44652
PI 357743	W-359	13.0764	0.336395
PI 370427	W-360	11.3839	0.0554908
PI 370430	W-361	10.4683	0.0734074
PI 379223	W-362	12.7157	0.227106
PI 379229	W-363	11.273	0.29363
PI 379231	W-364	12.4938	0.458429
PI 379251	W-365	11.162	0.362818
PI 476324	W-366	10.9955	0.315127
PI 512350	W-367	9.49725	0.292316
PI 357731	W-368	13.3816	0.44652
PI 518610	W-369	13.7146	0.146815
PI 212208	W-370	13.1596	0.249709
PI 379237	W-371	13.6868	0.281585
PI 163574	W-372	13.1042	0.227106
PI 269678	W-373	11.6336	0.100037
PI 438675	W-374	12.4383	0.237057
Cole's Early	W-375	10.7181	0.120939
Garrisonian	W-376	12.3273	0.554214
Klondike Stripe	W-377	10.1077	0.200075
Fairfax	W-378	9.8302	0.315127
Klecky Sweet	W-379	13.1596	0.869012
Mickie Lee	W-380	13.4648	0.181939
Calhoun Gray	W-381	8.3042	0.363878
Sweet Princess	W-382	8.6094	0.146815
Georgia Rattle Snake	W-383	9.35853	0.237057
Orange Tender Sweet	W-384	10.6348	0.194218
Bush Sugar Baby	W-385	10.5793	0.267567
Crimson Sweet	W-386	10.9678	0.0277454
Sugarbaby	W-387	7.74929	0.315127
Jubliee	W-388	11.2175	0.146815
PI 458739	W-389	10.94	0.312675
PI 543212	W-390	11.5227	0.289671
Golden Honey	W-391	7.91576	0.381436
Missouri Heirloom Yellow Flesh	W-392	13.4926	0.541569
Colorado Preserving or Red Seeded Citron	W-393	7.77704	0.120939
Hopi Yellow	W-394	10.7181	0.0734074
Japanese cream fleshed suka	W-395	10.3019	0.100037
Ledmon	W-396	12.799	0.373276
Charleston Gray	W-397	10.5238	0.373276
